# Supplementary material for: Novel European free-living, non-diazotrophic Bradyrhizobium isolates from contrasting soils that lack nodulation and nitrogen fixation genes – a genome comparison
Source: Sci Rep. 2016 May 10;6:25858. doi: 10.1038/srep25858 (PMC4861915; doi:10.1038/srep25858)
Supplement: Supplementary Information S3 [file srep25858-s2.xls]

## Sheet: Supplementary Information S3
Supplementary Information S3: Loadings matrix for the 95 carbon substrates in the Biolog GN2 microplates
Substrate number	Substrate name	PC1	PC2	PC3	PC4
2	i-Erythritol	-0.0442545	-0.103001	-0.0689991	0.0552834
3	D-melibiose	0.0369381	-0.119534	-0.0174736	-0.0226454
4	Acetic acid	0.0995341	0.00210766	0.111321	0.157131
5	p-Hydroxy phenylacetic acid	0.12118	0.0589038	0.133148	-0.14139
6	Bromo succinic acid	0.118268	0.0530208	-0.0325493	0.119213
7	L-histidine	0.0768115	-0.0296063	-0.122827	0.0785098
8	Urocanic acid	0.13349	-0.0189937	-0.110649	0.00469328
9	alpha-Cyclodextrin	-0.0441675	-0.13018	-0.0655507	0.000333522
10	D-fructose	0.10619	0.0972931	0.0117372	-0.19933
11	beta-Methyl-D-glucoside	-0.0220706	-0.162414	-0.0418846	0.0057308
12	Cis-aconitic acid	0.00391268	-0.14466	-0.0601558	0.144826
13	Itaconic acid	0.0594762	-0.100025	0.201179	0.261797
14	Succinamic acid	0.137062	0.0691885	0.0599362	-0.0131906
15	Hydroxy-L-proline	0.011511	-0.167887	-0.125007	0.00241198
16	Inosine	0.0297319	-0.173591	-0.0336356	0.0950532
17	Dextrin	-0.0351317	-0.100714	0.0486779	-0.0185958
18	L-fucose	0.133988	-0.018031	0.116268	0.10482
19	D-psicose	-0.00633819	-0.0964833	0.24788	-0.053719
20	Citric acid	0.145282	0.0419653	-0.045917	0.023846
21	alpha-Keto butyric acid	0.12435	0.0120189	-0.147412	0.00956553
22	Glucuronamide	0.141031	-0.0101023	0.0114887	0.011121
23	L-leucine	0.147657	0.0259195	0.0128199	-0.0385268
24	Uridine	0.0481625	-0.160719	-0.090388	0.000537472
25	Glycogen	0.0274782	-0.161519	0.104649	-0.0433259
26	D-galactose	0.140363	0.00666101	0.0813945	0.158428
27	D-raffinose	-0.00987543	-0.173864	0.013774	0.0163668
28	Formic acid	0.144395	-0.0118625	-0.0282213	0.112413
29	alpha-Keto glutaric acid	0.145346	0.0158191	-0.0345507	-0.0232684
30	L-alaninamide	0.140936	0.0415145	-0.0803054	-0.0947624
31	L-ornithine	0.0127127	-0.164697	-0.153508	-0.0064943
32	Thymidine	0.0396804	-0.168197	-0.0702931	0.00904603
33	Tween 40	0.133386	-0.0159774	0.0672316	0.119914
34	Gentiobiose	-0.0118217	-0.144098	0.145129	-0.0593973
35	L-rhamnose	0.0178273	-0.0999143	0.251235	0.231335
36	D-galactonic acid lactone	0.137306	0.0532847	0.0961749	0.0170297
37	alpha-Keto valeric acid	0.116013	-0.00200374	-0.0263111	0.161873
38	D-alanine	0.137252	-0.000927112	-0.139681	0.018753
39	L-phenylalanine	0.0807284	-0.0790725	0.0218469	0.113494
40	Phenyethylamine	-0.00677096	-0.083589	-0.0161414	0.242924
41	Tween 80	0.135478	0.0286816	0.082996	0.0783353
42	alpha-D-glucose	0.145601	0.0208447	0.0260579	0.0940065
43	D-sorbitol	0.133224	0.0378778	-0.0737223	-0.178913
44	D-galacturonic acid	0.147656	0.0164684	-0.0392878	-0.00572522
45	D,L-lactic acid	0.144942	0.0395172	-0.0463225	0.0503155
46	L-alanine	0.1426	-0.0123428	-0.112802	0.00268803
47	L-proline	0.134151	-0.0222575	-0.139155	-0.0517077
48	Putrescine	0.0549533	-0.16361	-0.0580442	0.0584428
49	N-acetyl-D-galactosamine	0.0258794	-0.13909	0.0996588	-0.109596
50	m-Inositol	-0.0285912	-0.157286	0.00833088	-0.166957
51	Sucrose	0.0182669	-0.179102	-0.0120358	0.0277495
52	D-gluconic acid	0.120044	0.0951108	0.0963122	-0.0946547
53	Malonic acid	-0.0285742	0.0731982	0.283151	-0.236459
54	L-alanyl-glycine	0.100982	-0.112875	-0.108678	-0.0617547
55	L-pyroglutamic acid	0.148906	0.00428145	0.029863	-0.0159612
56	2-aminoethanol	0.0126957	-0.175076	-0.0866613	0.0110887
57	N-acetyl-D-glucosamine	0.0267019	-0.162456	0.0840296	-0.128735
58	alpha-D-lactose	0.0147832	-0.166372	0.083539	-0.028845
59	D-trehalose	0.0107147	-0.16392	0.112465	0.0553002
60	D-glucosaminic acid	0.132715	0.0602433	0.109209	-0.00185105
61	Propionic acid	0.139644	0.0217717	-0.0608837	0.0303706
62	L-asparagine	0.140943	0.0346037	-0.102068	-0.0831711
63	D-serine	0.00222189	-0.1678	-0.123613	-0.0474199
64	2,3-butanediol	0.0425008	-0.16347	-0.0900998	0.0329472
65	Adonitol	0.0317415	-0.142731	0.161366	-0.174121
66	Lactulose	0.00468767	-0.170423	0.0892989	-0.0871768
67	Turanose	0.00687788	-0.163449	0.148242	-0.0358788
68	D-glucuronic acid	0.136812	0.014395	-0.132036	-0.0781236
69	Quinic acid	0.135155	0.0676405	0.0733051	-0.0410462
70	L-aspartic acid	0.144848	0.0265922	-0.0821561	0.0278879
71	L-serine	0.0151374	-0.167302	-0.0609325	-0.0373311
72	Glycerol	0.135836	-0.014935	0.0508596	0.029873
73	L-arabinose	0.140853	0.0509011	0.0814912	0.00555231
74	Maltose	0.0331312	-0.161119	0.112883	-0.0991007
75	Xylitol	-0.00768592	-0.159553	0.109548	-0.125908
76	alpha-Hydroxy butyric acid	0.126073	0.00208978	-0.151435	-0.00891459
77	D-saccharic acid	0.141024	0.0545059	-0.0169593	-0.0314042
78	L-glutamic acid	0.145859	0.0206178	-0.0695888	0.000722559
79	L-threonine	0.125061	-0.0597767	-0.128135	-0.0668498
80	D,L-alpha-glycerol phosphate	0.100573	-0.130424	-0.0198134	-0.0516069
81	D-arabitol	0.13901	0.0407074	0.0966363	-0.0649245
82	D-mannitol	0.128916	-0.0340976	0.123336	0.0693961
83	Methyl pyruvate	0.142971	0.0569711	0.0203245	-0.0142625
84	beta-Hydroxy butyric acid	0.129572	0.0664174	0.135249	-0.0161581
85	Sebacic acid	0.130423	0.0610777	0.0838719	-0.135348
86	Glycyl-L-aspartic acid	0.133842	-0.0210475	-0.129768	-0.133287
87	D,L-carnitine	0.0215336	-0.173852	-0.0494044	-0.0308084
88	Glucose-1-phosphate	0.0626534	-0.161299	0.00232697	0.00274148
89	D-cellobiose	0.0202236	0.00512997	-0.029718	-0.441066
90	D-mannose	0.0903652	-0.00861656	0.276407	-0.00113124
91	Mono-methyl-succinate	0.139628	0.0348205	0.104431	0.00838675
92	gamma-Hydroxy butyric acid	0.138452	0.00772272	-0.0213524	0.0272211
93	Succinic acid	0.125028	0.00192226	0.074692	0.131271
94	Glycyl-L-glutamic acid	0.105835	-0.116937	0.00105018	-0.0717813
95	gamma-Amino butyric acid	0.0826444	-0.126999	0.0472869	-0.0993355
96	Glucose-6-phosphate	0.107751	-0.120624	0.0177385	-0.0397452
